# Supplementary material for: CREPT Disarms the Inhibitory Activity of HDAC1 on Oncogene Expression to Promote Tumorigenesis
Source: Cancers (Basel). 2022 Sep 30;14(19):4797. doi: 10.3390/cancers14194797 (PMC9562184; doi:10.3390/cancers14194797)
Supplement: Supplementary file 1 [file cancers-14-04797-s001.zip]

Archive with 3 entries (3 files):
- cancers-1842508-supplementary/Supplementary Figure S1.pdf
- cancers-1842508-supplementary/Supplementary Figures original Western blots.pdf
- cancers-1842508-supplementary/Supplementary List S1.xlsx
